# Supplementary material for: Eating Patterns among Emergency Medical Service Providers in the United States: A Qualitative Interview Study
Source: Nutrients. 2022 Nov 18;14(22):4884. doi: 10.3390/nu14224884 (PMC9696925; doi:10.3390/nu14224884)
Supplement: Supplementary file 1 [file nutrients-14-04884-s001.zip]

Archive with 1 entries (1 files):
- nutrients-2002419-supplementary.pdf
